# Supplementary material for: Ecosynthesis and Optimization of Nano rGO/Ag-Based Electrode Materials for Superior Supercapacitor Coin Cell Devices
Source: Int J Mol Sci. 2025 Oct 1;26(19):9578. doi: 10.3390/ijms26199578 (PMC12524916; doi:10.3390/ijms26199578)
Supplement: Supplementary file 1 [file ijms-26-09578-s001.zip]

Archive with 1 entries (1 files):
- ijms-3848097-supplementary.pdf
